# Supplementary material for: High intestinal carriage of Clostridium perfringens in healthy individuals and ICU patients in Hangzhou, China
Source: Microbiol Spectr. 2024 May 21;12(7):e03385-23. doi: 10.1128/spectrum.03385-23 (PMC11218483; doi:10.1128/spectrum.03385-23)
Supplement: Table S1 — Source, MLST, lineage, SNPs, minimum inhibitory concentration (MIC), plasmid, antibiotic resistance and virulence genes. [file spectrum.03385-23-s0003.xlsx]

## Sheet: information
Table S1: Source, MLST, lineage, SNPs, minimum inhibitory concentration(MIC), plasmid, antibiotic resistance and virulence genes of 195 C. perfringens
ID	source	MLST	lineage	number of snp to ref	mic_metronidazole	mic_ciprofloxacin	mic_penicillin	mic_amoxicillin	mic_tetracycline	mic_cefoxitin	mic_linezolid	mic_clindamycin	mic_erythromycin	number of plismid rep genes	rep1_6_repE(pTEF1)	repUS43_1_CDS12738(DOp1)	repUS59_1_rep(pSGG1)	number of resistance genes	aac(6')-aph(2'')_1	ant(6)-Ia_2	ant(6)-Ib_1	erm(B)_18	erm(G)_1	erm(Q)_1	erm(T)_2	lnu(D)_1	lnu(P)_1	mph(N)_1	tet(44)_1	tetA(P)_1	tetA(P)_2	tetA(P)_3	tetB(P)_1	number of virulence genes	cloSI	colA	cpe	nagH	nagI	nagJ	nagK	nagL	nanH	nanI	nanJ	pfoA	plc
CQ100	healthy individual	596	1	39032	1	0.25	2	0.064	16	8	1	0.5	2	0	.	.	.	4	.	.	.	.	.	.	.	100	.	98.35	.	.	100	.	100	9	100	100	.	100	100	100	.	100	100	.	99.97	.	100
CQ111	healthy individual	600	1	39328	4	0.25	0.5	0.125	32	2	2	32	>256	0	.	.	.	6	.	.	100	.	.	100	.	.	100	98.68	100	.	96.36	.	.	10	100	.	.	100	100	100	.	100	100	100	99.97	100	100
CQ124	healthy individual	602	1	39108	1	0.25	0.125	0.125	0.5	4	1	2	2	0	.	.	.	6	.	100	100	.	100	100	.	.	.	.	100	.	96.36	.	.	10	100	100	.	100	100	100	.	100	100	.	99.97	100	100
CQ62	healthy individual	684	1	39166	4	0.5	1	0.064	8	4	2	16	>256	0	.	.	.	6	.	.	100	.	.	100	.	100	.	98.35	100	.	96.36	.	.	8	100	.	.	100	99.92	.	100	.	100	100	.	100	100
CQ71	healthy individual	602	1	39323	8	0.25	1	0.25	0.5	4	1	16	>256	0	.	.	.	3	.	.	.	.	.	100	.	.	.	98.68	.	.	96.36	.	.	11	100	100	.	100	100	100	.	100	100	100	99.97	100	100
CQ112	healthy individual	601	1	62456	4	0.25	0.125	0.125	<0.064	0.5	0.5	<0.064	1	0	.	.	.	0	.	.	.	.	.	.	.	.	.	.	.	.	.	.	.	12	100	100	.	100	100	100	100	100	100	100	99.97	92.95;100.00	100
CQ92	healthy individual	693	1	63275	>32	0.25	0.25	<0.064	16	2	2	>256	>256	0	.	.	.	3	.	.	.	.	.	100	.	.	.	.	.	.	.	100	100	12	100	100	.	100	99.92	100	98.71	100	99.39	100	99.97	100.00;92.95	100
CQ105	healthy individual	646	1	32604	2	0.5	0.125	<0.064	8	0.5	2	0.5	2	0	.	.	.	2	.	.	.	.	.	.	.	.	.	.	.	.	.	100	100	11	100	100	.	100	100	100	100	.	100	100	99.97	100	100
CQ109	healthy individual	648	1	39191	2	0.25	0.125	<0.064	8	1	1	>256	>256	0	.	.	.	3	.	.	.	.	.	100	.	.	.	.	.	.	.	100	100	10	100	100	.	100	100	100	99.97	100	100	.	99.97	.	100
CQ11	healthy individual	643	1	39914	0.5	0.25	0.125	<0.064	4	1	1	1	>256	0	.	.	.	3	.	.	.	.	.	100	.	.	.	.	.	.	.	100	100	12	100	100	.	100	100	100	100	99.82	99.56	100	99.97	100	100
CQ121	healthy individual	-	1	40182	2	0.25	1	0.25	32	1	2	128	>256	0	.	.	.	3	.	.	.	.	.	100	.	.	.	.	.	.	.	100	100	11	100	100	.	100	100	100	100	100	99.56	100	99.97	.	100
CQ122	healthy individual	653	1	37573	1	0.25	0.25	<0.064	32	2	1	>256	>256	0	.	.	.	4	.	.	.	.	.	100	.	.	100	.	.	.	.	100	100	12	100	100	.	100	100	100	100	100	100	100	99.97	100	100
CQ123	healthy individual	654	1	39392	4	0.25	0.25	0.125	16	2	2	>256	>256	0	.	.	.	4	.	.	.	.	.	100	.	.	100	.	.	100	.	.	100	12	100	100	.	100	100	100	100	100	100	100	99.97	100	100
CQ160	ICU patients	659	1	39192	4	0.125	0.125	<0.064	8	1	1	0.064	2	0	.	.	.	3	.	.	100	.	.	.	.	.	.	.	100	.	96.36	.	.	11	100	100	.	100	100	100	100	.	100	99.9	99.97	100	100
CQ168	ICU patients	607	1	39516	4	0.125	0.125	0.064	8	2	2	>256	>256	0	.	.	.	4	.	.	100	.	.	100	.	.	.	.	100	.	96.36	.	.	11	100	100	.	100	100	100	100	100	100	100	99.97	.	100
CQ182	ICU patients	612	1	39744	8	0.125	0.125	0.064	4	2	8	8	>256	0	.	.	.	4	.	.	100	.	.	100	.	.	.	.	100	.	96.36	.	.	11	100	100	.	100	100	100	100	100	100	100	99.97	.	100
CQ203	healthy individual	-	1	40144	16	0.25	0.125	<0.064	8	4	2	0.064	1	0	.	.	.	2	.	.	.	.	.	.	.	.	.	.	.	.	82.11	.	100	11	100	100	.	100	100	100	100	100	100	100	99.97	.	100
CQ222	healthy individual	-	1	40036	4	0.25	0.125	<0.064	2	1	2	0.064	1	0	.	.	.	1	.	.	.	.	.	.	.	.	.	.	.	.	96.36	.	.	11	100	100	.	100	100	100	100	100	99.39	100	99.97	.	100
CQ223	healthy individual	620	1	40618	1	0.125	0.125	<0.064	4	1	1	4	2	0	.	.	.	2	.	.	.	.	.	.	.	.	.	.	.	.	96.36	.	100	10	100	100	.	100	.	100	100	100	99.56	.	99.97	100	100
CQ234	healthy individual	621	1	39339	8	0.125	0.125	0.064	16	1	2	>256	>256	0	.	.	.	5	.	.	100	.	.	100	.	.	.	.	100	.	96.36	.	100	12	100	100	.	100	100	100	99.97	100	100	100	99.97	100	100
CQ241	healthy individual	622	1	39365	32	0.125	0.125	<0.064	8	0.5	1	2	2	0	.	.	.	3	.	.	100	.	.	.	.	.	.	.	100	.	96.36	.	.	11	100	100	.	100	100	100	100	100	100	100	99.97	.	100
CQ255	healthy individual	252	1	40782	16	0.25	0.125	<0.064	8	1	1	2	2	0	.	.	.	1	.	.	.	.	.	.	.	.	.	.	.	.	.	.	100	9	100	100	.	100	99.95	100	99.97	.	100	.	99.97	.	100
CQ259	healthy individual	671	1	39977	2	0.25	0.125	<0.064	16	0.5	2	>256	>256	0	.	.	.	4	.	.	.	.	.	100	.	.	100	.	.	100	.	.	100	9	100	100	.	100	.	100	100	100	100	.	99.97	.	100
CQ44	healthy individual	630	1	38893	>32	0.25	0.5	<0.064	4	1	2	>256	>256	0	.	.	.	3	.	.	.	.	.	100	.	.	.	.	.	.	96.36	.	100	12	100	100	.	100	100	100	100	100	100	100	99.97	100	100
CQ47	healthy individual	679	1	40843	4	0.5	1	0.25	8	0.5	1	8	>256	0	.	.	.	3	.	.	.	.	.	100	.	.	.	.	100	.	96.36	.	.	10	100	100	.	100	.	100	100	100	99.56	.	99.97	100	100
CQ52	healthy individual	682	1	39615	4	0.25	0.064	<0.064	8	0.5	2	>256	>256	0	.	.	.	3	.	.	.	.	.	100	.	.	.	.	.	.	.	100	100	10	100	100	.	100	.	100	100	100	100	100	99.97	.	100
CQ54	healthy individual	631	1	39683	4	0.125	0.25	0.064	8	1	2	0.064	4	0	.	.	.	3	.	.	.	.	.	.	.	.	.	.	.	.	96.36	100	100	10	100	100	.	100	.	100	100	100	100	100	99.97	.	100
CQ56	healthy individual	630	1	38892	4	0.25	0.25	<0.064	16	1	1	>256	>256	0	.	.	.	3	.	.	.	.	.	100	.	.	.	.	.	.	96.36	.	100	12	100	100	.	100	100	100	100	100	100	100	99.97	100	100
CQ206	healthy individual	397	1	39541	2	0.125	0.125	<0.064	8	0.5	1	64	>256	0	.	.	.	3	.	.	.	.	.	100	.	.	.	.	.	100	.	.	100	11	100	100	.	100	100	100	100	100	99.56	100	99.97	.	100
CQ63	healthy individual	654	1	38685	4	0.125	0.125	<0.064	4	0.5	2	8	>256	0	.	.	.	3	.	.	.	.	.	100	.	.	.	.	.	.	96.36	.	100	12	100	100	.	100	100	100	100	100	99.39	100	99.97	100	100
CQ70	healthy individual	634	1	40761	1	0.125	1	0.125	8	4	2	>256	>256	0	.	.	.	4	.	.	.	.	.	100	.	.	100	.	.	.	.	100	100	9	100	100	.	100	100	100	100	.	100	100	.	.	100
CQ257	healthy individual	397	1	39525	8	0.125	0.125	<0.064	16	2	1	>256	>256	0	.	.	.	3	.	.	.	.	.	100	.	.	.	.	.	100	.	.	100	11	100	100	.	100	100	100	100	100	99.56	100	99.97	.	100
CQ98	healthy individual	-	1	39216	2	0.25	0.125	<0.064	8	1	1	2	2	0	.	.	.	2	.	.	.	.	.	.	.	.	.	.	.	.	.	100	100	10	100	100	.	100	.	100	100	100	98.35	99.9	99.97	.	100
CQ9	healthy individual	640	1	39294	1	0.125	0.125	<0.064	8	1	1	4	1	0	.	.	.	2	.	.	.	.	.	.	.	.	.	.	.	.	.	100	100	11	100	100	.	100	100	100	99.71	.	100	100	99.97	100	100
CQ104	healthy individual	598	1	40236	2	0.25	0.125	<0.064	8	0.5	1	16	>256	0	.	.	.	3	.	.	.	.	.	100	.	.	.	.	.	.	.	100	100	11	100	100	.	100	100	100	100	.	99.39	100	99.97	100	100
CQ205	healthy individual	348	1	39760	2	0.125	0.125	<0.064	4	0.5	1	2	>256	0	.	.	.	4	.	.	.	.	.	100	.	.	100	.	.	.	.	100	100	12	100	100	.	100	100	100	100	100	100	100	99.97	100	100
CQ117	healthy individual	400	1	40229	>32	0.5	0.5	0.25	8	2	2	4	2	0	.	.	.	2	.	.	.	.	.	.	.	.	.	.	.	.	.	100	100	11	100	100	.	100	100	100	100	.	99.39	100	99.97	100	100
CQ261	healthy individual	400	1	40211	2	0.25	0.25	0.064	16	1	1	32	>256	0	.	.	.	3	.	.	.	.	.	100	.	.	.	.	.	.	.	100	100	11	100	100	.	100	100	100	100	.	99.39	100	99.97	100	100
CQ116	healthy individual	551	1	40134	>32	0.25	0.5	0.125	8	2	2	>256	>256	0	.	.	.	3	.	.	.	.	.	100	.	.	.	.	.	.	.	100	100	11	100	100	.	100	100	100	100	.	99.39	100	99.97	100	100
CQ22	healthy individual	551	1	40156	2	0.25	0.25	<0.064	8	1	1	16	>256	0	.	.	.	3	.	.	.	.	.	100	.	.	.	.	.	.	.	100	100	11	100	100	.	100	100	100	100	.	99.39	100	99.97	100	100
CQ142	ICU patients	604	1	14685	>32	0.5	0.125	<0.064	64	4	2	4	2	0	.	.	.	3	.	.	.	.	.	.	.	.	100	.	.	.	.	100	100	11	100	100	.	100	100	100	100	.	100	100	99.97	100	100
CQ20	healthy individual	240	1	34349	4	0.5	0.5	0.25	1	1	1	0.25	1	0	.	.	.	1	.	.	.	.	.	.	.	.	.	.	.	.	96.36	.	.	12	100	100	.	99.94	100	100	99.97	100	100	100	99.97	100	100
CQ233	healthy individual	666	1	33759	32	0.25	0.25	0.125	8	1	1	1	2	0	.	.	.	2	.	.	.	.	.	.	.	.	.	.	.	.	96.36	.	100	12	100	100	.	99.94	100	100	99.97	100	100	100	99.97	100	100
CQ256	healthy individual	625	1	21802	8	0.25	0.125	<0.064	<0.064	2	1	<0.064	2	0	.	.	.	0	.	.	.	.	.	.	.	.	.	.	.	.	.	.	.	11	100	100	.	100	100	100	100	.	100	100	99.97	100	100
CQ29	healthy individual	675	1	12806	2	0.125	0.064	<0.064	2	1	1	0.5	1	0	.	.	.	1	.	.	.	.	.	.	.	.	.	.	.	.	96.36	.	.	11	100	100	.	100	100	100	100	.	100	100	99.97	100	100
CQ173	ICU patients	608	2	40045	>32	0.25	0.125	0.064	8	2	2	>256	>256	0	.	.	.	4	.	.	.	.	.	100	.	.	100	.	.	.	.	100	100	12	100	100	.	100	100	100	100	100	100	100	99.97	100	100
CQ248	healthy individual	624	2	39984	16	0.25	0.125	<0.064	16	1	1	2	2	0	.	.	.	2	.	.	.	.	.	.	.	.	.	.	.	.	.	100	100	12	100	100	.	100	99.92	100	100	100	100	100	99.97	100	100
CQ43	healthy individual	358	2	40548	>32	0.25	0.125	<0.064	8	0.5	1	2	2	0	.	.	.	2	.	.	.	.	.	.	.	.	.	.	.	.	.	100	100	12	100	100	.	100	99.92	100	100	100	100	100	99.97	100	100
CQ67	healthy individual	632	2	40636	8	0.25	0.125	<0.064	16	2	2	4	4	0	.	.	.	2	.	.	.	.	.	.	.	.	.	.	.	.	.	100	100	12	100	100	.	100	99.92	100	100	100	100	100	99.97	100	100
CQ101	healthy individual	597	2	38899	2	0.25	0.125	0.064	8	1	1	>256	>256	0	.	.	.	3	.	.	.	.	.	100	.	.	.	.	.	.	.	100	100	11	100	100	.	98.51	100	100	100	100	100	100	99.97	.	100
CQ146	ICU patients	254	2	40057	4	0.25	0.25	<0.064	0.064	1	2	4	2	0	.	.	.	0	.	.	.	.	.	.	.	.	.	.	.	.	.	.	.	11	100	100	.	100	100	100	100	100	100	100	99.97	.	100
CQ177	ICU patients	463	2	40314	4	0.25	0.125	<0.064	8	2	1	1	2	0	.	.	.	2	.	.	.	.	.	.	.	.	.	.	.	.	.	100	100	11	100	100	.	100	100	100	100	100	100	100	99.97	.	100
CQ213	healthy individual	597	2	38814	4	0.25	0.125	<0.064	32	0.5	2	>256	>256	0	.	.	.	3	.	.	.	.	.	100	.	.	.	.	.	.	.	100	100	11	100	100	.	100	100	100	100	100	100	100	99.97	.	100
CQ220	healthy individual	597	2	38781	32	0.125	0.125	0.064	8	1	1	>256	>256	0	.	.	.	3	.	.	.	.	.	100	.	.	.	.	.	.	.	100	100	11	100	100	.	100	100	100	100	100	100	100	99.97	.	100
CQ58	healthy individual	683	2	39344	1	0.25	0.125	<0.064	1	0.5	1	4	2	0	.	.	.	1	.	.	.	.	.	.	.	.	.	.	.	.	96.36	.	.	12	100	100	.	100	99.92	100	100	100	100	100	99.97	100	100
CQ113	healthy individual	41	2	40244	4	0.25	0.125	<0.064	16	4	2	4	2	0	.	.	.	2	.	.	.	.	.	.	.	.	.	.	.	100	.	.	100	11	100	100	.	100	100	100	100	100	100	100	99.97	.	100
CQ176	ICU patients	41	2	40581	4	>32	0.125	<0.064	2	2	2	>256	>256	0	.	.	.	2	.	.	.	.	.	100	.	.	.	.	.	.	96.36	.	.	11	100	100	.	100	100	100	100	100	100	100	99.97	.	100
CQ219	healthy individual	41	2	39903	4	0.25	0.125	<0.064	8	0.5	1	4	4	0	.	.	.	2	.	.	.	.	.	.	.	.	.	.	.	.	.	100	100	11	100	100	.	100	100	100	100	100	100	100	99.97	.	100
CQ260	healthy individual	41	2	40279	4	0.25	0.125	<0.064	16	0.5	2	16	>256	0	.	.	.	3	.	.	.	.	.	100	.	.	.	.	.	100	.	.	100	11	100	100	.	100	100	100	100	100	100	100	99.97	.	100
CQ127	healthy individual	525	2	40314	4	0.5	0.125	<0.064	8	1	1	>256	>256	0	.	.	.	3	.	.	.	.	.	100	.	.	.	.	.	.	.	100	100	12	100	100	.	100	100	100	100	100	100	100	99.97	100	100
CQ14	healthy individual	658	2	40218	4	0.125	0.064	<0.064	4	0.5	1	4	1	0	.	.	.	2	.	.	.	.	.	.	.	.	.	.	.	.	.	100	100	11	100	100	.	100	100	100	100	100	100	100	99.97	.	100
CQ118	healthy individual	143	2	40087	>32	0.25	0.125	<0.064	8	1	2	2	2	0	.	.	.	2	.	.	.	.	.	.	.	.	.	.	.	.	.	100	100	11	100	100	.	100	100	100	100	100	100	100	99.97	.	100
CQ17	healthy individual	143	2	39700	2	0.25	0.064	<0.064	8	0.5	1	2	2	0	.	.	.	2	.	.	.	.	.	.	.	.	.	.	.	.	.	100	100	11	100	100	.	100	100	100	100	100	100	100	99.97	.	100
CQ99	healthy individual	143	2	39851	1	0.25	0.125	<0.064	16	2	1	4	2	0	.	.	.	2	.	.	.	.	.	.	.	.	.	.	.	.	.	100	100	11	100	100	.	100	100	100	100	100	100	100	99.97	.	100
CQ178	ICU patients	609	2	40415	1	0.125	0.064	<0.064	8	1	2	2	2	0	.	.	.	2	.	.	.	.	.	.	.	.	.	.	.	.	.	100	100	11	100	100	.	100	100	100	100	100	100	100	99.97	.	100
CQ3	healthy individual	316	2	40445	4	0.125	0.064	<0.064	4	0.5	1	4	4	0	.	.	.	2	.	.	.	.	.	.	.	.	.	.	.	.	.	100	100	11	100	100	.	100	100	100	100	100	100	100	99.97	.	100
CQ75	healthy individual	316	2	40187	>32	0.25	0.25	<0.064	8	0.5	1	2	2	0	.	.	.	2	.	.	.	.	.	.	.	.	.	.	.	.	.	100	100	11	100	100	.	100	100	100	100	100	100	100	99.97	.	100
CQ251	healthy individual	670	2	40270	2	0.25	0.064	<0.064	8	0.5	2	8	>256	0	.	.	.	4	.	.	.	.	.	100	.	.	100	.	.	.	.	100	100	11	100	100	.	100	100	100	100	100	100	100	99.97	.	100
CQ254	healthy individual	82	2	40096	>32	0.125	0.125	<0.064	8	0.5	2	4	2	0	.	.	.	2	.	.	.	.	.	.	.	.	.	.	.	.	.	100	100	11	100	100	.	100	100	100	100	100	100	100	99.97	.	100
CQ4	healthy individual	680	2	39784	2	0.125	0.064	<0.064	1	0.5	1	>256	>256	0	.	.	.	3	.	.	.	.	.	100	.	.	.	.	.	.	.	100	100	11	100	100	.	100	100	100	100	100	100	100	99.97	.	100
CQ86	healthy individual	638	2	40088	>32	0.25	0.25	0.064	8	4	1	8	>256	0	.	.	.	3	.	.	.	.	.	100	.	.	.	.	.	.	.	100	100	12	100	100	.	100	100	100	100	100	100	100	99.97	100	100
CQ90	healthy individual	692	2	40203	>32	0.25	0.125	0.25	16	4	2	2	2	0	.	.	.	2	.	.	.	.	.	.	.	.	.	.	.	.	.	100	100	11	100	100	.	100	100	100	100	100	100	100	99.97	.	100
CQ130	healthy individual	655	2	39757	4	0.25	0.125	<0.064	8	1	1	>256	>256	1	94.7	.	.	4	100	.	.	100	.	.	.	.	.	.	.	.	.	100	100	11	100	100	.	100	100	100	100	100	100	100	99.97	.	100
CQ164	ICU patients	606	2	39664	4	0.25	0.125	<0.064	8	4	2	>256	>256	0	.	.	.	2	.	.	.	.	.	100	.	.	.	.	.	.	.	100	.	11	100	100	.	100	99.92	100	100	100	100	100	99.97	.	100
CQ131	healthy individual	144	2	40349	2	0.5	0.125	<0.064	16	2	2	2	>256	0	.	.	.	2	.	.	.	.	.	.	.	.	.	.	.	.	.	100	100	11	100	100	.	100	100	100	100	100	100	100	99.97	.	100
CQ25	healthy individual	144	2	39687	2	0.25	0.064	<0.064	8	0.5	1	2	>256	0	.	.	.	4	.	.	.	.	.	100	.	.	100	.	.	.	.	100	100	12	100	100	.	100	100	100	100	100	100	100	99.97	100	100
CQ174	ICU patients	70	2	40408	4	0.25	0.125	<0.064	16	2	2	>256	>256	1	.	.	76.67	3	.	.	.	.	.	.	100	.	.	.	.	.	.	100	100	11	100	100	.	100	100	100	100	100	100	100	99.97	.	100
CQ211	healthy individual	615	2	40210	2	0.125	0.064	<0.064	8	0.5	1	>256	>256	0	.	.	.	3	.	.	.	.	.	100	.	.	.	.	.	.	.	100	100	11	100	100	.	100	100	100	100	100	100	100	99.97	.	100
CQ225	healthy individual	615	2	40372	2	0.125	0.125	<0.064	8	1	2	>256	>256	0	.	.	.	3	.	.	.	.	.	100	.	.	.	.	.	100	.	.	100	11	100	100	.	100	100	100	100	100	100	100	99.97	.	100
CQ253	healthy individual	606	2	39729	16	0.25	0.125	<0.064	8	1	2	>256	>256	0	.	.	.	3	.	.	.	.	.	100	.	.	.	.	.	.	.	100	100	11	100	100	.	100	99.92	100	100	100	100	100	99.97	.	100
CQ181	ICU patients	344	2	40319	4	0.25	0.125	<0.064	4	0.5	1	>256	>256	0	.	.	.	3	.	.	.	.	.	100	.	.	.	.	.	.	.	100	100	11	100	100	.	100	100	100	100	100	100	100	99.97	.	100
CQ258	healthy individual	344	2	40258	8	0.25	0.125	<0.064	16	0.5	2	4	2	0	.	.	.	2	.	.	.	.	.	.	.	.	.	.	.	.	.	100	100	11	100	100	.	100	100	100	100	100	100	100	99.97	.	100
CQ48	healthy individual	83	2	40154	>32	0.125	0.125	0.064	32	1	1	1	2	0	.	.	.	2	.	.	.	.	.	.	.	.	.	.	.	.	96.36	.	100	11	100	100	.	100	100	100	100	100	100	100	99.97	.	100
CQ144	ICU patients	461	2	39591	>32	0.25	0.125	<0.064	32	0.5	2	4	2	0	.	.	.	2	.	.	.	.	.	.	.	.	.	.	.	100	.	.	100	11	100	100	.	100	100	100	100	100	100	100	99.97	.	100
CQ103	healthy individual	210	2	39772	8	0.125	0.125	<0.064	16	1	2	>256	>256	0	.	.	.	3	.	.	.	.	.	100	.	.	.	.	.	.	.	100	100	11	100	100	.	100	100	100	100	100	100	100	99.97	.	100
CQ57	healthy individual	210	2	40313	1	0.5	0.25	0.064	128	2	2	256	>256	0	.	.	.	4	.	.	.	.	.	100	.	.	100	.	.	.	.	100	100	11	100	100	.	100	100	100	100	100	100	100	99.97	.	100
CQ247	healthy individual	668	2	40456	>32	0.25	0.25	<0.064	8	1	2	>256	>256	0	.	.	.	4	.	.	.	.	.	100	.	.	100	.	.	.	.	100	100	11	100	100	.	100	100	100	100	100	100	100	99.97	.	100
CQ66	healthy individual	171	2	40556	16	0.25	0.125	<0.064	8	1	2	>256	>256	0	.	.	.	3	.	.	.	.	.	100	.	.	.	.	.	.	.	100	100	11	100	100	.	100	100	100	100	100	100	100	99.97	.	100
CQ208	healthy individual	452	2	40642	4	0.125	0.064	<0.064	16	0.5	2	>256	>256	0	.	.	.	3	.	.	.	.	.	100	.	.	.	.	.	100	.	.	100	11	100	100	.	100	100	100	100	100	100	100	99.97	.	100
CQ23	healthy individual	452	2	40684	1	0.125	0.064	<0.064	32	0.5	1	>256	>256	0	.	.	.	3	.	.	.	.	.	100.00;100.00	.	.	.	.	.	100	.	.	100	11	100	100	.	100	100	100	100	100	100	100	99.97	.	100
CQ94	healthy individual	694	2	39745	>32	0.25	0.25	<0.064	8	2	2	>256	>256	0	.	.	.	4	.	.	.	.	.	100	.	.	100	.	.	.	.	100	100	11	100	100	.	100	100	100	100	100	100	100	99.97	.	100
CQ172	ICU patients	72	3	38908	>32	0.25	0.125	0.064	16	1	1	>256	>256	0	.	.	.	3	.	.	.	.	.	100	.	.	.	.	.	100	.	.	100	11	100	100	.	100	100	100	100	.	100	100	99.97	100	100
CQ242	healthy individual	72	3	38798	32	0.25	0.25	0.125	8	1	2	4	2	0	.	.	.	2	.	.	.	.	.	.	.	.	.	.	.	.	.	100	100	11	100	100	.	100	100	100	100	.	100	100	99.97	100	100
CQ2	healthy individual	72	3	39015	4	0.125	0.125	<0.064	64	0.5	1	>256	>256	0	.	.	.	3	.	.	.	.	.	100	.	.	.	.	.	100	.	.	100	11	100	100	.	100	100	100	100	.	100	100	99.97	100	100
CQ163	ICU patients	-	3	38769	16	0.25	0.5	0.064	16	1	1	2	2	0	.	.	.	2	.	.	.	.	.	.	.	.	.	.	.	.	.	100	100	11	100	100	.	100	100	100	100	.	100	100	99.97	100	100
CQ183	ICU patients	613	3	39708	2	0.25	<0.064	<0.064	16	0.25	2	>256	>256	0	.	.	.	4	.	.	.	.	.	100	.	.	100	.	.	.	.	100	100	11	100	100	.	100	100	100	100	.	100	100	99.97	100	100
CQ246	healthy individual	667	3	39187	4	0.5	0.125	0.064	8	1	2	>256	>256	0	.	.	.	3	.	.	.	.	.	100	.	.	.	.	.	.	.	100	100	11	100	100	.	100	100	100	100	.	100	100	99.97	100	100
CQ186	ICU patients	340	3	39339	16	0.125	0.064	<0.064	16	2	2	2	2	0	.	.	.	2	.	.	.	.	.	.	.	.	.	.	.	.	.	100	100	11	100	100	.	100	100	100	100	.	100	100	99.97	100	100
CQ210	healthy individual	340	3	39252	0.5	0.125	<0.064	<0.064	8	0.5	1	2	2	0	.	.	.	2	.	.	.	.	.	.	.	.	.	.	.	.	.	100	100	11	100	100	.	100	100	100	100	.	100	100	99.97	100	100
CQ143	ICU patients	62	3	39292	>32	0.25	0.25	0.125	8	1	2	>256	>256	0	.	.	.	3	.	.	.	.	.	100	.	.	.	.	.	.	.	100	100	11	100	100	.	100	99.92	100	100	.	100	100	99.97	100	100
CQ166	ICU patients	62	3	38832	4	0.25	2	0.25	4	8	2	>256	>256	0	.	.	.	3	.	.	.	.	.	100	.	.	.	.	.	.	.	100	100	11	100	100	.	100	100	100	100	.	100	100	99.97	100	100
CQ125	healthy individual	21	3	38620	1	0.125	0.125	0.25	2	8	1	2	2	0	.	.	.	1	.	.	.	.	.	.	.	.	.	.	.	.	96.36	.	.	11	100	100	.	100	100	100	100	.	100	100	99.97	100	100
CQ167	ICU patients	62	3	38809	4	0.25	2	0.25	4	8	2	>256	>256	0	.	.	.	3	.	.	.	.	.	100	.	.	.	.	.	.	.	100	100	11	100	100	.	100	100	100	100	.	100	100	99.97	100	100
CQ133	healthy individual	656	3	38957	4	0.25	1	0.064	16	1	2	4	>256	0	.	.	.	2	.	.	.	.	.	.	.	.	.	.	.	.	.	100	100	11	100	100	.	100	99.92	100	100	.	100	100	99.97	100	100
CQ180	ICU patients	611	3	38051	1	0.5	0.064	<0.064	32	0.5	1	>256	>256	0	.	.	.	3	.	.	.	.	.	100	.	.	.	.	.	.	.	100	100	11	100	100	.	100	99.92	100	.	100	100	100	99.97	100	100
CQ207	healthy individual	221	3	37860	8	>32	0.5	0.125	128	4	1	>256	>256	0	.	.	.	5	100	.	.	.	.	100	.	.	100	.	.	.	.	100	100	11	100	100	.	100	99.9	100	100	.	100	100	99.97	100	100
CQ221	healthy individual	619	3	38706	32	0.25	0.25	0.064	8	1	2	16	>256	0	.	.	.	3	.	.	.	.	.	100	.	.	.	.	.	.	.	100	100	11	100	100	.	100	100	100	100	.	100	100	99.97	100	100
CQ252	healthy individual	430	3	38972	>32	0.25	0.5	0.125	8	4	1	>256	>256	0	.	.	.	3	.	.	.	.	.	100	.	.	.	.	.	.	96.36	.	100	11	100	100	.	100	100	100	100	.	100	100	99.97	100	100
CQ26	healthy individual	672	3	38563	1	0.125	0.064	<0.064	8	0.5	1	1	2	0	.	.	.	2	.	.	.	.	.	.	.	.	.	.	.	.	.	100	100	11	100	100	.	100	100	100	100	.	100	100	99.97	100	100
CQ39	healthy individual	629	3	39244	>32	0.25	0.25	<0.064	2	0.5	0.5	2	2	0	.	.	.	1	.	.	.	.	.	.	.	.	.	.	.	.	96.36	.	.	11	100	100	.	100	99.92	100	100	.	100	100	99.97	100	100
CQ79	healthy individual	5	3	39478	4	0.25	0.25	0.25	16	4	1	>256	>256	0	.	.	.	3	.	.	.	.	.	100	.	.	.	.	.	.	.	100	100	11	100	100	.	100	100	100	100	.	100	100	99.97	100	100
CQ84	healthy individual	629	3	39015	4	0.25	0.125	0.064	8	1	2	8	>256	0	.	.	.	3	.	.	.	.	.	100	.	.	.	.	.	.	96.36	.	100	11	100	100	.	100	100	100	100	.	100	100	99.97	100	100
CQ85	healthy individual	637	3	38966	>32	0.25	0.125	<0.064	2	1	1	2	2	0	.	.	.	1	.	.	.	.	.	.	.	.	.	.	.	.	96.36	.	.	11	100	100	.	100	100	100	100	.	100	100	99.97	100	100
CQ115	healthy individual	651	3	38550	4	0.25	0.125	0.064	2	1	1	4	2	0	.	.	.	1	.	.	.	.	.	.	.	.	.	.	.	.	96.36	.	.	12	100	100	.	100	100	100	100	100	100	100	99.97	100	100
CQ13	healthy individual	274	3	38479	1	0.125	0.064	<0.064	4	0.5	1	4	>256	0	.	.	.	3	.	.	.	.	.	100	.	.	.	.	.	.	.	100	100	12	100	100	.	100	100	100	100	100	100	100	99.97	100	100
CQ217	healthy individual	274	3	38479	0.5	0.125	0.125	<0.064	16	0.5	1	0.064	2	0	.	.	.	3	.	.	.	.	.	100	.	.	.	.	.	.	.	100	100	12	100	100	.	100	100	100	100	100	100	100	99.97	100	100
CQ7	healthy individual	274	3	38640	1	0.125	0.064	<0.064	8	0.5	1	1	1	0	.	.	.	2	.	.	.	.	.	.	.	.	.	.	.	.	.	100	100	12	100	100	.	100	100	100	100	100	100	100	99.97	100	100
CQ21	healthy individual	664	3	38937	0.5	0.125	0.064	<0.064	4	0.5	1	2	2	0	.	.	.	2	.	.	.	.	.	.	.	.	.	.	.	.	.	100	100	12	100	100	.	100	100	100	100	100	100	100	99.97	100	100
CQ263	healthy individual	626	3	39073	2	>32	0.125	0.064	8	1	2	>256	>256	0	.	.	.	4	100	.	.	.	.	100	.	.	.	.	.	.	.	100	100	11	100	100	.	100	99.92	100	100	.	100	100	99.97	100	100
CQ31	healthy individual	-	3	38795	8	0.25	0.125	<0.064	2	1	1	0.125	>256	0	.	.	.	2	.	.	.	.	.	.	.	.	.	.	.	.	96.36	.	100	12	100	100	.	100	100	100	100	100	100	100	99.97	100	100
CQ61	healthy individual	589	3	38455	2	0.125	0.125	<0.064	16	0.5	1	8	>256	0	.	.	.	3	.	.	.	.	.	100	.	.	.	.	.	.	.	100	100	12	100	100	.	100	100	100	100	100	100	100	99.97	100	100
CQ110	healthy individual	649	3	38918	0.5	0.5	0.25	0.125	8	1	1	>256	>256	0	.	.	.	3	.	.	.	.	.	100	.	.	.	.	.	.	.	100	100	12	100	100	.	100	100	100	100	100	100	100	99.97	100	100
CQ128	healthy individual	603	3	38919	2	0.125	0.064	<0.064	8	1	1	>256	>256	0	.	.	.	3	.	.	.	.	.	100	.	.	.	.	.	.	.	100	100	12	100	100	.	100	100	100	100	100	100	100	99.97	100	100
CQ141	ICU patients	241	3	38932	2	0.25	0.125	<0.064	16	1	2	>256	>256	0	.	.	.	4	.	.	.	.	.	100	.	.	100	.	.	.	.	100	100	12	100	100	.	100	99.92	100	100	100	100	100	99.97	100	100
CQ15	healthy individual	605	3	38810	2	0.125	0.125	<0.064	4	1	1	2	1	0	.	.	.	2	.	.	.	.	.	.	.	.	.	.	.	.	.	100	100	11	100	100	.	100	100	100	100	.	100	100	99.97	100	100
CQ170	ICU patients	314	3	38823	8	0.25	0.125	0.064	16	2	2	0.064	4	0	.	.	.	2	.	.	.	.	.	.	.	.	.	.	.	.	.	100	100	11	100	100	.	100	99.92	100	.	100	100	100	99.97	100	100
CQ179	ICU patients	610	3	38643	16	0.25	0.25	<0.064	8	1	1	2	1	0	.	.	.	4	.	.	.	.	.	100	.	.	100	.	.	.	.	100	100	12	100	100	.	100	99.92	100	100	100	100	100	99.97	100	100
CQ1	healthy individual	370	3	37952	2	>32	0.25	0.25	4	0.5	1	>256	>256	1	100	.	.	5	100	.	.	100	.	.	.	.	100	.	.	.	.	100	100	11	100	100	.	99.94	99.92	100	.	100	100	100	99.97	100	100
CQ161	ICU patients	298	3	38264	2	0.25	0.125	0.064	16	1	1	>256	>256	0	.	.	.	5	.	.	.	.	.	100	.	.	100	.	.	.	96.36	100	100	12	100	100	.	99.94	99.92	100	100	100	100	100	99.97	100	100
CQ162	ICU patients	298	3	38261	2	0.25	0.125	0.25	16	2	2	>256	>256	0	.	.	.	5	.	.	.	.	.	100	.	.	100	.	.	.	96.36	100	100	12	100	100	.	99.94	99.92	100	100	100	100	100	99.97	100	100
CQ212	healthy individual	616	3	37825	2	0.125	0.064	0.125	32	1	2	>256	>256	0	.	.	.	3	.	.	.	.	.	100	.	.	.	.	.	.	96.36	.	100	12	100	100	.	100	100	100	100	100	100	100	99.97	100	100
CQ230	healthy individual	299	3	39007	1	>32	0.5	0.25	8	4	1	>256	>256	0	.	.	.	3	.	.	100	.	.	.	.	.	.	.	100	.	96.36	.	.	11	100	100	.	100	100	100	100	.	100	100	99.97	100	100
CQ232	healthy individual	616	3	38373	2	0.25	0.125	0.125	8	0.5	1	16	>256	0	.	.	.	3	.	.	.	.	.	100	.	.	.	.	.	.	96.36	.	100	12	100	100	.	100	100	100	100	100	100	100	99.97	100	100
CQ243	healthy individual	381	3	39706	2	0.125	0.125	<0.064	8	0.5	1	0.064	1	0	.	.	.	2	.	.	.	.	.	.	.	.	.	.	.	.	.	100	100	12	100	100	.	100	100	100	100	100	100	100	99.97	100	100
CQ262	healthy individual	29	3	39174	8	0.125	0.25	0.125	16	1	1	>256	>256	0	.	.	.	3	.	.	.	.	.	100	.	.	.	.	.	100	.	.	100	12	100	100	.	100	100	100	100	100	100	100	99.97	100	100
CQ28	healthy individual	674	3	38314	8	0.25	0.125	<0.064	4	1	1	2	2	0	.	.	.	2	.	.	.	.	.	.	.	.	.	.	.	.	.	100	100	11	100	100	.	100	99.92	100	.	100	100	100	99.97	100	100
CQ32	healthy individual	628	3	39558	1	0.25	0.064	<0.064	2	1	2	0.064	8	0	.	.	.	1	.	.	.	.	.	.	.	.	.	.	.	.	96.36	.	.	12	100	100	.	100	100	100	100	100	100	100	99.97	100	100
CQ45	healthy individual	677	3	38386	>32	0.125	0.125	<0.064	2	0.5	2	2	2	0	.	.	.	4	.	.	.	.	.	100	.	.	100	.	.	.	.	100	100	11	100	100	.	100	99.92	100	100	.	100	100	99.97	100	100
CQ68	healthy individual	687	3	39676	4	1	0.125	<0.064	64	2	1	2	2	0	.	.	.	3	.	.	.	.	.	.	.	.	100	.	.	.	.	100	100	11	100	100	.	100	99.92	100	.	100	100	100	99.97	100	100
CQ78	healthy individual	691	3	39185	16	0.25	0.125	0.125	8	1	2	>256	>256	0	.	.	.	4	.	.	.	.	.	100	.	.	100	.	.	.	.	100	100	12	100	100	.	100	100	100	100	100	100	100	99.97	100	100
CQ88	healthy individual	-	3	38961	>32	0.125	0.064	<0.064	4	0.5	1	0.064	2	0	.	.	.	2	.	.	.	.	.	.	.	.	.	.	.	.	.	100	100	12	100	100	.	100	99.92	100	100	100	100	100	99.97	100	100
CQ93	healthy individual	184	3	38987	>32	0.25	0.125	<0.064	8	1	1	>256	>256	0	.	.	.	3	.	.	.	.	.	100	.	.	.	.	.	.	.	100	100	12	100	100	.	100	99.92	100	100	100	100	100	99.97	100	100
CQ106	healthy individual	599	3	38945	1	1	0.5	0.125	>256	4	1	>256	>256	0	.	.	.	1	.	.	.	.	.	.	.	.	.	.	.	.	96.36	.	.	12	100	100	.	100	99.92	100	100	100	100	100	99.97	100	100
CQ202	healthy individual	77	3	39674	4	0.25	0.125	<0.064	4	0.5	1	2	2	0	.	.	.	2	.	.	.	.	.	.	.	.	.	.	.	.	.	100	100	12	100	100	.	100	99.97	100	100	100	100	100	99.97	100	100
CQ231	healthy individual	77	3	39611	4	0.25	0.25	<0.064	4	0.5	2	2	2	0	.	.	.	2	.	.	.	.	.	.	.	.	.	.	.	.	.	100	100	12	100	100	.	100	99.97	100	100	100	100	100	99.97	100	100
CQ80	healthy individual	77	3	39758	4	0.25	0.125	0.125	8	1	2	>256	>256	0	.	.	.	2	.	.	.	.	.	.	.	.	.	.	.	.	.	100	100	12	100	100	.	100	99.97	100	100	100	100	100	99.97	100	100
CQ145	ICU patients	176	3	39505	1	0.25	0.25	0.25	<0.064	1	1	4	2	0	.	.	.	0	.	.	.	.	.	.	.	.	.	.	.	.	.	.	.	13	100	100	100	100	99.97	100	100	99.91	100	100	99.97	100	100
CQ175	ICU patients	322	3	38689	8	0.25	0.25	0.125	8	2	2	4	2	0	.	.	.	2	.	.	.	.	.	.	.	.	.	.	.	.	.	100	100	12	100	100	.	100	99.97	100	100	100	100	100	99.97	100	100
CQ169	ICU patients	176	3	39480	>32	0.25	0.25	0.125	0.064	1	1	4	2	0	.	.	.	0	.	.	.	.	.	.	.	.	.	.	.	.	.	.	.	13	100	100	100	100	99.97	100	100	99.91	100	100	99.97	100	100
CQ49	healthy individual	176	3	39588	32	0.25	0.125	<0.064	16	0.5	1	1	2	0	.	.	.	2	.	.	.	.	.	.	.	.	.	.	.	.	100	.	100	12	100	100	.	100	99.92	100	100	99.91	100	100	99.97	100	100
CQ187	ICU patients	614	3	38923	4	0.25	0.5	0.25	16	2	2	0.064	2	0	.	.	.	2	.	.	.	.	.	.	.	.	.	.	.	.	.	100	100	12	100	100	.	100	99.92	100	100	100	100	100	99.97	100	100
CQ147	ICU patients	308	3	38678	8	0.25	0.125	<0.064	2	0.5	2	4	2	0	.	.	.	1	.	.	.	.	.	.	.	.	.	.	.	.	96.36	.	.	13	100	100	100	100	99.97	100	100	100	100	100	99.97	100	100
CQ165	ICU patients	308	3	38693	8	0.25	0.25	0.125	2	1	2	2	2	0	.	.	.	1	.	.	.	.	.	.	.	.	.	.	.	.	96.36	.	.	13	100	100	100	100	99.97	100	100	100	100	100	99.97	100	100
CQ245	healthy individual	623	3	39588	4	0.125	0.125	<0.064	4	0.5	1	2	1	0	.	.	.	2	.	.	.	.	.	.	.	.	.	.	.	.	.	100	100	12	100	100	.	100	99.92	100	100	100	100	100	99.97	100	100
CQ64	healthy individual	686	3	39061	8	0.25	0.25	0.064	4	1	2	>256	>256	0	.	.	.	2	.	.	.	.	.	.	.	.	.	.	.	.	.	100	100	12	100	100	.	100	99.92	100	100	100	100	100	99.97	100	100
CQ69	healthy individual	633	3	40026	4	0.125	0.125	0.064	8	1	2	2	2	0	.	.	.	3	.	.	.	.	.	.	.	.	100	.	.	.	.	100	100	11	100	100	.	100	99.92	100	100	.	100	100	99.97	100	100
CQ77	healthy individual	636	3	40761	4	0.125	0.125	0.125	2	1	1	2	2	0	.	.	.	1	.	.	.	.	.	.	.	.	.	.	.	.	96.36	.	.	11	100	100	.	100	99.92	100	100	.	100	100	99.97	100	100
CQ91	healthy individual	639	3	39668	>32	0.5	0.25	0.125	16	2	2	4	2	0	.	.	.	2	.	.	.	.	.	.	.	.	.	.	.	.	.	100	100	12	100	100	.	100	99.92	100	100	100	100	100	99.97	100	100
CQ102	healthy individual	645	3	38803	2	0.25	0.125	<0.064	16	0.5	1	0.064	2	0	.	.	.	2	.	.	.	.	.	.	.	.	.	.	.	.	.	100	100	11	100	100	.	100	100	100	100	.	100	100	99.97	100	100
CQ132	healthy individual	130	3	38869	4	0.25	0.25	0.064	32	1	1	4	2	0	.	.	.	3	.	.	.	.	.	100	.	.	.	.	.	.	.	100	100	11	100	100	.	100	99.92	100	100	.	100	100	99.97	100	100
CQ214	healthy individual	617	3	39044	8	0.25	0.25	0.125	16	1	2	32	>256	0	.	.	.	4	.	.	.	.	.	100	.	.	100	.	.	.	.	100	100	11	100	100	.	100	100	100	100	.	100	100	99.97	100	100
CQ129	healthy individual	335	3	38694	1	0.125	0.125	0.125	8	2	2	>256	>256	0	.	.	.	3	.	.	.	.	.	100	.	.	.	.	.	.	.	100	100	11	100	100	.	100	100	100	100	.	100	100	99.97	100	100
CQ204	healthy individual	335	3	38654	1	0.125	0.064	<0.064	4	0.5	1	0.125	>256	0	.	.	.	3	.	.	.	.	.	100	.	.	.	.	.	.	.	100	100	11	100	100	.	100	100	100	100	.	100	100	99.97	100	100
CQ24	healthy individual	335	3	38694	1	2	0.125	<0.064	4	1	1	0.125	>256	0	.	.	.	3	.	.	.	.	.	100	.	.	.	.	.	.	.	100	100	11	100	100	.	100	100	100	100	.	100	100	99.97	100	100
CQ40	healthy individual	335	3	38711	8	0.125	0.125	<0.064	8	2	1	>256	>256	0	.	.	.	3	.	.	.	.	.	100	.	.	.	.	.	.	.	100	100	11	100	100	.	100	100	100	100	.	100	100	99.97	100	100
CQ51	healthy individual	335	3	38451	1	0.125	0.125	<0.064	8	1	2	>256	>256	0	.	.	.	3	.	.	.	.	.	100	.	.	.	.	.	.	.	100	100	11	100	100	.	100	100	100	100	.	100	100	99.97	100	100
CQ249	healthy individual	644	3	38833	4	0.25	0.25	0.125	8	1	2	4	>256	0	.	.	.	2	.	.	.	.	.	.	.	.	.	.	.	.	.	100	100	10	100	100	.	100	100	100	.	.	100	100	99.97	100	100
CQ97	healthy individual	335	3	38679	2	0.5	0.125	0.125	16	2	1	<0.064	2	0	.	.	.	2	.	.	.	.	.	.	.	.	.	.	.	.	.	100	100	11	100	100	.	100	100	100	100	.	100	100	99.97	100	100
CQ185	ICU patients	353	3	38422	4	0.25	0.125	0.125	8	1	2	>256	>256	0	.	.	.	3	.	.	.	.	.	100	.	.	.	.	.	.	.	100	100	11	100	100	.	100	99.92	100	100	.	100	100	99.97	100	100
CQ265	healthy individual	627	3	38506	2	1	4	1	16	16	2	>256	>256	0	.	.	.	3	.	.	.	.	.	100	.	.	.	.	.	.	.	100	100	11	100	100	.	100	100	100	100	.	100	100	99.97	100	100
CQ19	healthy individual	353	3	38280	2	0.125	0.064	<0.064	4	0.5	0.5	<0.064	>256	0	.	.	.	3	.	.	.	.	.	100	.	.	.	.	.	.	.	100	100	11	100	100	.	100	99.92	100	100	.	100	100	99.97	100	100
CQ228	healthy individual	353	3	38296	4	0.25	0.25	0.064	8	1	1	0.125	>256	0	.	.	.	3	.	.	.	.	.	100	.	.	.	.	.	.	.	100	100	11	100	100	.	100	99.92	100	100	.	100	100	99.97	100	100
CQ36	healthy individual	353	3	38312	2	0.25	0.25	0.064	8	1	1	0.064	>256	0	.	.	.	3	.	.	.	.	.	100	.	.	.	.	.	.	.	100	100	11	100	100	.	100	99.92	100	100	.	100	100	99.97	100	100
CQ107	healthy individual	372	3	39354	2	0.25	0.125	<0.064	4	0.5	2	4	2	0	.	.	.	2	.	.	.	.	.	.	.	.	.	.	.	.	.	100	100	11	100	100	.	100	100	100	100	.	100	100	99.97	100	100
CQ87	healthy individual	372	3	39308	8	0.25	0.125	0.125	4	4	1	>256	>256	0	.	.	.	3	.	.	.	.	.	100	.	.	.	.	.	.	.	100	100	11	100	100	.	100	100	100	100	.	100	100	99.97	100	100
CQ89	healthy individual	372	3	39077	>32	0.25	0.25	0.125	16	1	2	>256	>256	0	.	.	.	3	.	.	.	.	.	100	.	.	.	.	.	.	.	100	100	11	100	100	.	100	100	100	100	.	100	100	99.97	100	100
CQ119	healthy individual	652	4	82502	2	0.25	0.125	<0.064	8	1	2	>256	>256	0	.	.	.	3	.	.	.	.	.	100	.	.	.	.	.	.	.	100	100	6	100	100	.	.	.	.	.	.	100	100	.	100	100
CQ18	healthy individual	662	4	82352	1	0.25	0.125	<0.064	8	0.5	1	>256	>256	0	.	.	.	4	.	.	.	.	.	100	.	.	100	.	.	100	.	.	100	6	100	100	.	.	.	.	.	.	100	100	.	100	100
CQ34	healthy individual	676	4	82120	4	0.25	0.064	<0.064	2	1	1	>256	>256	0	.	.	.	3	.	.	.	.	.	100	.	.	.	.	.	.	.	100	100	6	100	100	.	.	.	.	.	.	100	100	.	100	99.92
CQ108	healthy individual	647	4	79445	2	0.25	0.125	<0.064	16	1	2	>256	>256	0	.	.	.	3	.	.	.	.	.	100	.	.	.	.	.	.	.	96.36	100	4	100	.	.	.	.	.	.	.	100	.	.	100	100
CQ148	ICU patients	657	4	79864	4	0.25	0.064	<0.064	16	0.5	2	>256	>256	0	.	.	.	3	.	.	.	.	.	100	.	.	.	.	.	.	.	100	100	5	100	100	.	.	.	.	.	.	100	.	.	100	100
CQ188	ICU patients	661	4	80909	>32	0.5	0.125	<0.064	16	1	2	>256	>256	0	.	.	.	4	.	.	.	.	.	100	.	.	100	.	.	.	.	100	100	5	100	100	.	.	.	.	.	.	100	.	.	100	100
CQ250	healthy individual	657	4	79951	2	0.25	0.125	<0.064	8	1	1	>256	>256	0	.	.	.	3	.	.	.	.	.	100	.	.	.	.	.	.	.	100	100	5	100	100	.	.	.	.	.	.	100	.	.	100	100
CQ27	healthy individual	673	4	80376	2	0.25	0.064	<0.064	8	1	1	0.125	>256	0	.	.	.	3	.	.	.	.	.	100	.	.	.	.	.	96.36	.	.	100	5	100	100	.	.	.	.	.	.	100	.	.	100	100
CQ72	healthy individual	688	4	80752	8	1	0.125	0.064	64	4	2	>256	>256	0	.	.	.	3	.	.	.	.	.	100	.	.	.	.	.	.	96.36	.	100	5	100	100	.	.	.	.	.	.	100	.	.	100	100
CQ74	healthy individual	689	4	78729	8	0.125	0.125	<0.064	16	1	1	>256	>256	0	.	.	.	4	.	.	.	.	.	100	.	.	.	.	.	.	96.36	100	100	5	100	100	.	.	.	.	.	.	100	.	.	100	100
CQ171	ICU patients	660	4	80611	>32	0.25	0.064	0.064	8	1	1	>256	>256	0	.	.	.	3	.	.	.	.	.	100	.	.	.	.	.	.	.	100	100	6	100	100	.	.	.	.	.	.	100	100	.	100	100
CQ46	healthy individual	678	5	79745	32	0.25	0.25	0.064	8	2	2	>256	>256	0	.	.	.	3	.	.	.	.	.	100	.	.	.	.	.	.	.	100	100	12	99.81	100	.	100	100	100	100	100	100	100	99.97	92.95	100
CQ218	healthy individual	618	5	81525	4	0.5	0.5	0.25	16	2	2	2	2	0	.	.	.	2	.	.	.	.	.	.	.	.	.	.	.	.	.	100	100	11	100	100	.	100	100	100	.	100	100	100	99.97	92.95	100
CQ226	healthy individual	665	5	81761	2	0.125	0.25	<0.064	4	2	1	0.064	2	0	.	.	.	2	.	.	.	.	.	.	.	.	.	.	.	.	.	100	100	12	100	100	.	100	100	100	100	100	99.39	100	99.97	92.95	100
CQ73	healthy individual	635	5	80516	>32	0.25	0.5	<0.064	16	4	1	>256	>256	0	.	.	.	3	.	.	.	.	.	100	.	.	.	.	.	.	.	100	100	12	100	100	.	100	100	100	100	100	100	100	99.97	92.95	100
CQ216	healthy individual	663	6	57537	4	0.25	0.064	<0.064	8	1	2	8	>256	0	.	.	.	2	.	.	.	.	.	.	.	.	.	.	.	100	.	.	100	4	100	100	.	.	.	.	.	.	99.56	.	.	.	100
CQ76	healthy individual	690	6	57147	2	0.25	0.125	<0.064	8	0.5	1	0.064	2	0	.	.	.	2	.	.	.	.	.	.	.	.	.	.	.	100	.	.	100	4	100	100	.	.	.	.	.	.	100	.	.	.	100
CQ114	healthy individual	650	6	58135	4	0.125	0.125	<0.064	<0.064	0.5	1	<0.064	2	0	.	.	.	0	.	.	.	.	.	.	.	.	.	.	.	.	.	.	.	8	100	100	.	100	.	100	.	99.82	100	.	99.97	.	100
CQ50	healthy individual	681	6	58353	4	0.125	0.125	<0.064	8	2	1	<0.064	1	0	.	.	.	1	.	.	.	.	.	.	.	.	.	.	.	.	96.36	.	.	8	100	100	.	100	.	100	.	99.82	100	.	99.97	.	100
GCA_020138775.1_ASM2013877v1_genomic.fna	ref		1
